# Supplementary material for: Activation of ERK1/2 Causes Pazopanib Resistance via Downregulation of DUSP6 in Synovial Sarcoma Cells
Source: Sci Rep. 2017 Mar 28;7:45332. doi: 10.1038/srep45332 (PMC5368598; doi:10.1038/srep45332)
Supplement: Supplementary Table 1 [file srep45332-s2.xls]

## Sheet: Supplementary Table S1
Protein name	Company	Catalog Number
PDGFRa (D13C6)	CST	#5241
p-PDGFRa (Tyr762)	CST	#12022
p-MEK1/2 (Ser217/221)	CST	#9121
p-BRAF (Ser445)	CST	#2696
ERK1/2	CST	#9102
p-ERK1/2 (Thr202/Tyr204)	Santa Cruz	sc-16982
DUSP6 (H130)	Santa Cruz	sc-28902
KRAS (F234)	Santa Cruz	sc-30
b-Actin	Merck Millipore	MAB1501
