# Supplementary material for: Activation of ERK1/2 Causes Pazopanib Resistance via Downregulation of DUSP6 in Synovial Sarcoma Cells
Source: Sci Rep. 2017 Mar 28;7:45332. doi: 10.1038/srep45332 (PMC5368598; doi:10.1038/srep45332)
Supplement: Supplementary Table 2 [file srep45332-s3.xls]

## Sheet: Supplementary Table S2
Gene	Primer sequence	PCR product size (bp)
DUSP6(h) Forward	5′-GCTATACGAGTCGTCGCACA-3′	248
DUSP6(h) Reverse	5′-CCTCGTCCTTGAGCTTCTTG-3′
GAPDH(h) Forward	5′-GAAGGTGAAGGTCGGAGTC-3′	226
GAPDH(h) Reverse	5′-GAAGATGGTGATGGGATTTC-3′
h, human
